# Supplementary material for: Endothelial tip-cell position, filopodia formation and biomechanics require BMPR2 expression and signaling
Source: Commun Biol. 2025 Jan 8;8:21. doi: 10.1038/s42003-024-07431-8 (PMC11711618; doi:10.1038/s42003-024-07431-8)
Supplement: Supplementary file 3 — Supplementary Data [file 42003_2024_7431_MOESM3_ESM.xlsx]

## Sheet: Figure 1b
Protruding cells from the caudal vein plexus
Tg(kdrl:GFP) 25hpf
control	E2-MO		control	bmpr2b crispant
9	0		1	0
5	2		2	4
8	1		4	2
4	5		3	0
2	0		5	3
9	0		6	2
6	3		2	0
9	0		6	0
6	0		5	2
9	1		2	2
4			0	5
3			1	2
0			0	2
6			6	0
1			7	6
2			4	1
6			6	3
4			6	0
8			1	1
			5	0
			1	0
			0	1
			0	4
			0	0
			4	0
				0
				0
				0
				1
				4
				0
				2
				2
				2
				2
				1
				2
				0
				0
				0
				2
				2

## Sheet: Figure 1c
Quantification of CD34+/ GFP+ cells in comparison to GFP+ cells in the CVP from Tg(kdrl:GFP) endothelial reporter embryos (in %)
Control	Crispant
45	17
42	18
40	20
48	37
47	21
43	30
42

## Sheet: Figure 1e
IF			SEM
BMPR2wt	BMPR2+/-		WT	BMPR2+/-
6.8	1.5		18.3019	2.79715
6.33333	1		6.98325	9.81819
7.77778	0.666667		13.9267	0
7.2	1		8.79031	8.69188
6.8	5.6		11.2461	3.20306
5.33333	1.63636		4.24559	4.98644
8	1.69231		12.2398	2.00228
9.2	2.44444		7.09118
9	2.4		8.42093
8.66667	4.36364		6.67821
7.75	3.5		7.06575
9.71429	4.44444		10.7907
3	2.6
7.6	8
9	6.85714
5.73333	3
7.33333	7.6
7.46667	8.57143
7.33333	2.33333
4.85714	1
8.375	0.666667
3.6	2.57143
1.55556	0.5
4	2.25
18
15.5

## Sheet: Figure 1f
siControl	siBMPR2
14.6271	10.0274
3.54852	2.63993
9.32449	5.04827
5.30781	1.89073
6.34631	2.44092
5.89154	2.40648
16.9024	0.727122
5.29564	2.18078
7.65411	13.553
5.17883	1.52508
13.0683	7.05713
9.25531	1.16044
1.9472	2.51624
5.88034	1.06931
0.949094	3.26577
13.227	0.299163
14.4989	1.48043
5.49412	10.0207
5.23131	0.41871
7.76105	2.1173
3.5566	1.374
	3.52995
	3.85806
	4.17561
	1.59487

## Sheet: Figure 1g
GFP	BMPR2-GFP
8.65972	10.656
6.46794	8.65491
6.37422	13.0796
10.3228	6.23416
10.5477	10.9171
6.9091	14.9386
2.71063	18.9869
3.30039	16.9312
6.97357	10.2298
3.01048	11.3389
1.7322	6.53429
2.58656	7.74198
5.15555	6.44749
6.49264	8.86755
1.62031	10.781
2.92668	13.0456
2.10381	17.1196
5.68283	24.3653
	13.8034
	10.0595
	10.5192

## Sheet: Supplementary Figure 4
size aorta, CVP 32hpf			number of fenestrations at 32 hpf
control	crispant		control	crispant
41.435	30.222		16	10
43.601	23.96		14	10
45.059	54.414		10	4
51.527	40.422		10	8
56.129	24.206		14	13
51.611	58.063		15	15
51.107	29.059		15	12
74.102	50.386		10	7
50.3	31.135		11	6
35.967	52.264		10	1
37.491	23.322		14	12
43.004	56.283		16	2
53.163	57.681		13	7
65.02	46.239		13	2
60.817	60.738		0	4
55.696	63.613		10	8
39.451	43.638		7	0
55.356	45.818		16	13
57.56	42.967		12	2
57.119	12.454		10	2
58.211	54.799		12	10
57.914	49.74		13
55.696			12
43.004			12
58.755
55.24

## Sheet: Supplementary Figure 7
siControl			siBMPR2			Wt			BMPR2+/-
2.072			6.612			2.039			2.0767
1.834			3.821			1.4311			1.6242
1.838			3.513			6.4914			1.8489
2.136			1.989			3.2258			1.33
5.66			3.715			1.416			0.83
0.993			1.595			1.6224			1.98
7.931			7.013			1.3127			5
1.744			7.354			0.7703			1.08
1.263			7.261			1.5877			1.25
3.326			3.836			1.3675			2.34
3.949			1.714			2.3851			4.27
4.166			5.958			3.7362			3.47
6.27			2.026			0.5834			0.71
5.92			3.628			3.7085			1.2
5.47			5.796			1.36			2.97
11.119			2.929			1.67			2.47
4.814			1.851			2.29			1.36
3.769			4.234			0.68			0.71
1.276			5.882			5.24			0.42
1.811			6.688			4.6			0.38
4.168			3.268			4.34			0.34
4.333			2.593			1.03			0.21
5.545			1.832			1.28			1.0422
3.642			1.404			5.56			1.5374
1.302			3.743			5.69			1.1926
1.878			2.08			4.63			0.7187
3.429			2.871			0.65			1.1441
1.195			2.169			2.87			4.7205
2.673			0.845			2.59			2.2378
1.512			2.39			3.47			2.4493
3.046			1.778			2.37			2.3718
1.826			3.777			1.47			1.606
1.485			1.6			1.8017			0.9056
1.908			3.012			2.0861			1.4418
5.54			2.538			3.1755			0.7703
2.254			1.871			4.2982			1.9918
2.059			5.049			3.0389			0.781
3.451			2.038			1.185			1.3599
3.039			2.17			0.7596			1.5481
2.083			3.206			2.1151			1.4128
4.3			1.134			1.2762			0.2568
1.389			1.33			2.9987			0.1687
1.589			2.17			1.0849			2.8363
5.657			2.637			1.7671			1.1668
3.74			1.151			1.2171			3.4385
5.529			1.785			2.039			1.5708
3.269			4.799			2.2837			0.4512
5.869			3.9			1.9855			0.4254
5.675			6.128			2.1755			0.9647
1.626			6.903			1.1623			0.9282
4.167			2.112			2.5084			1.2687
2.375			2.647			1.0818			1.3537
3.03			2.338			0.9572			2.168
5.893			0.674			0.6457			9.1041
1.864			3.747			0.7627			3.0949
4.975			1.23			3.9426			2.1667
2.421			1.418			0.7885			1.8779
5.973			1.463			0.7187			4.3725
5.706			1.047			1.5557			2.5116
2.706			2.853			2.3353			2.0025
4.618			2.409			2.9716			0.1504
7.089			1.422			0.7413			0.08811
3.599			3.29			1.6847			1.112
6.726			1.347			2.8879			2.7941
4.115			2.81			1.5085			2.7545
4.099			4.267			3.6462			0.8433
3.507			6.698			2.5997			0.6639
7.554			1.832			0.752			0.1246
3.43			1.163			1.1516			0.1064
2.901			2.309			2.5632			0.9647
5.666			4.724			0.8766			2.083
6.164			5.114			0.8508			1.618
4.891			5.309			1.5557			0.433
3.533			3.839			1.1623			0.6199
1.545			1.837			2.1208			0.4437
4.566			5.747			0.8949			0.3631
1.911			2.656			1.3052			0.231
1.889			3.033			4.3725			1.4449
1.992			3.526			1.966			0.506
2.541			1.478			3.4278			0.3814
2.495			3.063			1.7306			0.2568
3.083			1.557			0.2385			0.2127
1.426			4.141			1.5179			0.04405
1.136			8.252			1.0088			0.708
1.58			4.457			2.8444			0.3191
3.697						1.6652			0.2127
2.411			2.686			6.9752			0.9314
8.734			3.355			0.825			0.752
1.663			4.347			1.0377			0.3707
1.601			3.151			0.6306			0.5211
2.902			1.625			1.6696			1.2504
2.749			4.527			0.7552			0.3191
1.838			2.957			0.7778			0.1687
2.32			1.324			2.6054			4.0641
2.048			1.534			2.5204			1.7092
1.166			4.986			3.1447			0.4254
1.615			2.428			1.302			4.7645
2.721			3.415			1.2914			4.1887
3.827			2.699			2.3731			6.0314
1.3			1.149			2.0572			1.6696
8.892			1.639			2.2895			1.4084
6.436			2.292			0.9981			4.3774
5.556			1.81			1.027			1.82
2.434			1.58			2.1774			3.3316
1.479			3.682			5.1339			1.4814
5.493			1.502			2.7287			2.9748
6.532			2.618			1.4373			2.0207
6.692			0.973			1.1592			0.8659
1.164			1.753			3.1056			0.1869
2.155			2.09			3.6569			1.3826
2.145			2.248			2.01			0.7885
1.427			3.114			1.6167			0.1687
2.039			1.521			2.1604			1.1774
1.66			3.406			1.2139			0.5135
1.309			1.435			0.9937			2.1969
0.929			3.056			2.1422			0.6092
3.085			4.765			1.0346			0.8691
2.499			5.807			2.0937			1.0012
2.509			5.204			1.7061			0.5318
7.173			5.513			3.4807			0.3631
6.362			5.143			3.1296			0.3191
3.692			6.165			1.2171			1.5041
4.005			4			1.3688			1.2655
1.905			3.551			1.4191			0.9905
2.113			2.347			1.3581			0.8766
4.79			2.431			1.8583			1.8565
1.112			2.03			4.7525			1.0195
1.899			1.479			1.1258			1.5179
6.292			2.933			2.4172			1.0119
2.588			3.319			2.0327			0.8433
1.918			2.291			2.9263			0.4802
3.373			1.954			1.9024			1.1926
2.694			2.198			2.852			1.2945
1.214			0.89			2.7972			0.6092
0.978			1.202			0.9799			0.6274
1.214			2.98			0.8219			0.5469
2.907			1.462			1.0604			1.5664
1.085			0.83			0.7627			0.7703
2.173			6.064			3.5128			0.7703
3.218			3.928			0.5941			1.7608
0.716			3.824			1.2397			0.9207
1.116			2.794			0.7778			0.5941
0.668			2.803			0.8294			0.6274
1.959			3.811			2.4581			1.2397
8.713			2.944			1.4053			1.0786
1.066			2.13			1.7822			0.781
11.387			2.394			2.5556			0.5941
1.807			6.222			3.2346			0.4072
10.551			3.616			4.4838			1.2655
6.749			3.615			1.577			0.5576
3.731			6.714			2.229			0.1945
10.203			3.026			0.1322			0.1945
6.521			3.199			0.1064			0.6457
9,679*			2.473			1.1699			0.4953
2.205			2.741			1.4449			0
6.781			1.984			1.9005			0
3.819			2.75			2.9062			2.7117
6.165			3.667			0			1.1045
5.078			4.663			0			0.1504
1.664			1.659			3.854			0.7187
7.491			5.004			0.6381			3.745
2.715			1.741			0.5834			6.0162
1.867			2.662			0.3191			0.7961
3.077			2.705			1.2139			1.4311
2.183			0			1.4858			7.1718
1.799			5.591			4.2755			1.4663
1.991			8.561			1.5254			0.6822
2.661			4.634			1.7426			0.4877
1.637			2.588			0.825			1.7155
4.438			3.661			2.9867			2.34
3.008			1.735			1.4827			2.29
5.834			1.889			1.1334			3.77
9.8			2.279			1.1334			5.94
4.317			2.631			1.0969			1.06
7.723			4.132			0.2127			1.68
6.794			3.199			1.2624			0.96
4.053			2.605			1.978			1.81
4.247			1.844			5.7663			0.5
2.105			1.839			2.3259			0.43
5.352			2.557			2.2365			1.1334
2.556			3.909			1.7199			3.9974
1.346			3.659			2.1849			1.1409
2.883			2.669			0.708			1.8703
2.777			5.473			7.01			0.825
3.643			2.737			1.12			0.5834
2.896			1.518			5.4			0.55
6.107			1.571			3.87			0.9314
4.686			2.532			5.27			1.2945
3.615			0.81			0.93			0.8068
1.443			1.893			0.26			0.9754
1.548			1.728			4.28			1.8627
3.306			1.192			2.27			1.2397
4.941			2.501			4.76			0.3631
6.445			4.195			0.28			0.2385
0.893			2.409			0.21			2.2605
2.703			1.518			4.32			0.4437
5.848			1.286			2.22			3.5229
1.914			1.936			1.25			3.64
2.564			1.251			2.66			0.5135
4.325			11.461			0.88			0.6639
2.935			2.948			0.5			4.5291
0.844			5.167			0.24			1.5664
3.811			10.162			0.23			2.9628
6.362			3.277			0.23			1.2246
4.776			4.387			0.19			3.1403
6.298			3.4			1.3946			5.6474
1.784			3.591			2.4675			6.4015
3.483			6.586			1.1774			0.954
9.367			1.455			1.5953			4.3422
1.673			6.431			1.1926			0.1945
2.182			2.541			1.8004			0.1504
1.516			1.7			1.7671			1.9508
12.193			2.048			2.1466			1.3643
2.126			1.944			1.4921			0.983
1.98			1.816			1.1485			1.2322
3.677			1.847			1.0938			0.6973
3.22			4.401			1.0377			7.0005
11.568			1.263			1.925			0.7778
0.905			1.232			1.0742			0.433
1.989			1.895			0			4.3863
2.124			1.355			0			1.1151
1.398			3.035			0			1.6029
3.782			7.109			0			0.1869
6.477			6.013			1.1548			0.0623
1.609			5.894			1.6545			1.4934
1.996			7.779			1.4663			1.3581
6.94			11.433			1.2945			2.7972
6.097			12.273			0.6381			3.0024
9.966			8.143			0.7111			0.6381
2.587			2.386			1.0484			1.1623
4.655			4.389			0.4179			4.1629
1.377			1.118			0.7885			0.8401
3.822			2.581			0.6929			4.0641
1.633			6.552			1.2215			1.112
5.118			1.989			3.4304			1.5815
2.935			2.269			4.2679			4.4108
6.873			6.785			1.1183			5.6198
2.331			2.34			1.416			2.2926
1.479			1.989			0.7703			0.7992
5.661			6.68			0.6306			4.0912
1.759			3.146			0.8917			0.8401
2.782			4.192			2.139			1.2655
3.16			4.436			1.6456			2.2623
3.684			2.91			3.677			1.2108
1.468			3.811			3.2573			1.302
2.363			2.758			0.5135			1.3385
2.17			3.034			0.6199			2.0238
3.28			3.323			6.1208			0.6123
4.011			3.022			0.7596			2.6286
4.064			4.42			1.9446			2.9748
4.463			4.032			1.9219			1.2473
3.521			6.712			1.5557			0.752
1.631			3.124			2.3046			1.0226
7.934			1.359			1.5815			1.1926
1.54			1.107			0.8294			1.2504
0.912			2.046			4.8847			0.9024
3.995			3.283			3.2774			2.253
3.281			2.014			1.5802			1.3643
1.886			0.903			0.752			1.1151
2.465			2.065			1.9553			1.056
1.917			2.582			3.5109			1.7759
2.527			4.002			1.5984			1.1378
3.37			3.038			2.6236			2.1711
3.712			1.892			1.2108			5.3466
8.039			5.763			1.7608			1.4965
6.755			5.719			1.0195			0
11.917			5.567			1.1365			0
3.597			8.009			0.3008			0.8766
2.897			6.447			0.1945			1.1076
2.192			3.978			0.8873			2.7287
1.458			4.204			0.6092			3.4745
2.211			3.925			2.3429			1.6287
2.319			2.931			0.7231			7.1603
1.897			2.692			1.0818			3.6525
4.712			2.081			1.0528			5.3693
4.417			6.636			1.8156			2.5978
3.603			1.556			1.3065			4.0182
5.857			1.899			1.5708			1.9188
3.725			1.239			3.684			1.4008
3.021			2.293			1.4222			1.3385
3.386			3.127			3.0201			1.1668
2.655			3.265			3.2769			1.4858
0.976			3.972			3.9257			0.825
0.954						3.5568			0.91
1.26						5.0056			3.2422
2.688						0.9679			1.723
1.666						0.7369			1.7671
3.411						0.9056			2.9685
2.745						6.5655			1.0969
0.741						1.8111			3.2586
0.737						1.4996			0.5758
2.28						0.8357			2.1409
1.767						1.46			7.5216
2.372						0.8615			1.5179
1.379						0.7155			1.4084
1.035						0.4877			1.4084
1.061						0.2568			0.477
1.452						3.604			1.185
3.036						0.9572			0.8143
2.223						0.5135			0.8036
2.412						1.027			3.7526
2.49						0.9647			0.9238
1.667						1.6803			2.3171
1.788						1.0132			0.7187
6.094						1.893			1.0346
4.06						4.5349			6.6883
5.823						1.2215			1.4827
3.237						0.898			1.516
3.89						1.0119			1.2504
8.781						4.1962			1.1151
5.335						2.8079			2.633
8.733						0.5576			3.0717
7.158						0.1504			5.8791
9.697						1.331			2.3851
4.463						0.5028			1.1819
2.746						2.577			3.774
2.75						0.6639			1.4204
6.438						1.1668			1.7639
7.269						1.3065			1.1623
5.609						2.1849			3.7508
9.56						1.4493			0.898
7.466						4.0591			3.0874
6.585						1.1303			1.4707
6.174						5.0132			5.1044
10.522						2.139			5.0552
6.649						1.5953			3.5821
6.816						1.0195			0.781
10.359						2.1604			0.5318
3.784						2.9396			1.533
5.378						2.4399			1.6242
4.379						4.34			2.7211
4.938						0.83			2.0238
0.92						0.13			4.6751
1.121						0.09			4.392
0.528						0.79			2.5506
1.365						0.68			1.691
2.032						1.59			0.7413
1.059						0.58			1.9339
1.154						2.29			1.9521
1.02						1.4889			1.7973
3.071						2.443			2.1151
3.854						4.3341			1.5299
1.97						1.6362			1.5802
2.227						2.3518			0.5211
1.515						0.7369			1.2914
0.854						1.1227			1.1
1.612						3.7544			1.0635
0.649						0			3.3196
1.467						0			1.5361
1.625						0			0.08811
1.355						3.8905			1.4191
2.501						2.1359			1.1592
1.446						1.0786			2.5587
1.034						2.1057			0.4072
1.428						0.7155			0.3707
2.567						1.2624			0.1246
1.291						5.2762			1.6576
3.779						3.6186			4.3102
2.28						3.7356			4.5077
1.444						5.8716			4.4139
1.787						1.3065			1.1258
2.67						1.3417			1.3537
0.921						2.7923			1.0969
1.572						4.9439			1.6029
1.247						0.5758			3.3806
4.243						0.6123			1.6513
2.819						2.5845			4.9545
3.121						2.8395			1.6683
3.897						3.567			0.8326
11.41						2.2863			4.3373
8.88						1.2624			2.0421
1.501						2.9609			1.2838
2.89						0.9024			1.1409
5.002						7.6473			4.6688
2.836						0.7552			7.3981
2.086						2.6557			1.4053
3.933						0.9937			0.5318
1.203						1.6878			0.3707
2.619						1.7199			0.6123
7.23						1.4996			0.4695
9.319						0.7885			0.3191
3.152						4.227			0.1064
5.556						1.9005			3.5047
4.697						4.2346			1.808
5.537						1.0742			1.5374
3.179						2.1831			0.8477
3.9						0.8766			1.2807
2.301						3.0584			1.3581
3.274						2.487			3.3321
2.454						1.185			2.0616
1.089						9.1471			1.5909
1.684						1.1441			3.7966
2.055						1.258			1.3643
1.559						0.4179			0.4953
2.38						0.1687			0.1064
2.43						0.1322			1.9873
2.296						0.8326			5.9683
3.898						2.2895
4.373						0.6016
3.219						1.1076
2.209						1.2429
5.529						2.1044
5.321						2.7879
3.205						0.9465
5.786						0.9905
4.967						0.6897
7.606						1.3492
4.61						1.2807
9.481						2.981
7.656						0.8842
6.058						0.9647
5.072						0.9572
2.393						0
3.566						0
6.679						1.112
6.606						3.5084
12.536						1.5664
8.595						4.6928
3.481						1.2731
1.974						0.6199
2.673						1.5147
1.581						2.9307
2.947						1.6727
6.422						1.2687
2.029						0.8993
1.812						3.3655
7.55						3.5141
2.554						0.8508
1.172						0.9905
1.832						0.9647
3.341						0.825
4.626						0.9496
1.911						6.5504
2.853						3.7148
3.053						0.6532
2.224						1.6576
1.757						1.1076
3.303						0.781
2.697						0.3631
2.625						0.1869
1.827						1.521
3.741						1.7061
5.614						1.7684
4.293						1.2291
2.884						0.477
3.569						0.91
3.748						0.8842
3.801						5.2389
4.998						4.9678
4.351						2.2076
4.732						2.8199
10,271*						3.4096
4.789						3.5991
1.517						4.5607
1.961						1.0893
1.674						0.4619
6.06						0.433
5.319						0.1945
5.043						4.3782
4.021						2.993
2.264						2.3291
4.624						2.6085
3.134						0.8477
1.731
1.457
4.562
2.174
3.037
3.704
3.237
1.439
1.164
1.437
1.67
1.48
1.783
2.109
2.652
2.079
2.018
1.801
2.984
2.308
1.169

## Sheet: Supplementary Figure 8
GFP	BMPR2-GFP
2.61318	10.5463
3.82864	5.57603
4.25865	3.5298
3.25766	7.77385
4.27377	7.98324
4.46964	5.27699
5.84187	22.5227
3.50513
5.51256
9.29207
3.67057

## Sheet: Supplementary Figure 9
GFP	BMPR2-GFP
6.73088	10.9428
2.52689	19.0523
9.35627	29.2764
13.2647	14.3665
16.1914	19.9066
4.96136

## Sheet: Supplementary Figure 10
GFP Sig. Intensity	Filopodia per 100µm cell edge
0.941827	3.59627
1.17967	3.0954
1.58453	4.39442
2.21964	2.39013
2.74494	7.92453
2.80697	10.9192
3.16092	6.88038
9.25474	16.239
14.5116	11.8868
22.7777	8.19714

[truncated: 20 more sheets: Supplementary Figure 11, Supplementary Figure 12, Supplementary Figure 13, Supplementary Figure 14, Supplementary Figure 15, Figure 2a, Figure 2b, Figure 2d, Figure 2e, Figure 2f, Supplementary Figure 18, Supplementary Figure 21, Figure 3a, Figure 3b, Figure 3c, Figure 3d, Figure 4c, Figure 4f, Figure 4g, Supplementary Figure 23]
